# Supplementary material for: The Efficacy of a Trivalent Inactivated Salmonella Vaccine Combined with the Live S. Gallinarum 9R Vaccine in Young Layers after Experimental Infections with S. Enteritidis, S. Typhimurium, and S. Infantis
Source: Vaccines (Basel). 2022 Jul 12;10(7):1113. doi: 10.3390/vaccines10071113 (PMC9323758; doi:10.3390/vaccines10071113)
Supplement: Supplementary file 1 [file vaccines-10-01113-s001.zip]

Archive with 1 entries (1 files):
- vaccines-1777321-supplementary.pdf
